# Supplementary material for: The Impact of Maternal and Piglet Low Protein Diet and Their Interaction on the Porcine Liver Transcriptome around the Time of Weaning
Source: Vet Sci. 2021 Oct 14;8(10):233. doi: 10.3390/vetsci8100233 (PMC8540021; doi:10.3390/vetsci8100233)
Supplement: Supplementary file 1 [file vetsci-08-00233-s001.zip]

Archive with 5 entries (5 files):
- Supplementary figures.pdf
- Supplementary table 1.xlsx
- Supplementary table 2.xlsx
- Supplementary table 3.xlsx
- Supplementary table 4.xlsx
