# Supplementary material for: The Impact of Maternal and Piglet Low Protein Diet and Their Interaction on the Porcine Liver Transcriptome around the Time of Weaning
Source: Vet Sci. 2021 Oct 14;8(10):233. doi: 10.3390/vetsci8100233 (PMC8540021; doi:10.3390/vetsci8100233)
Supplement: Supplementary file 1 [file vetsci-08-00233-s001.zip › Supplementary table 1.xlsx]

## Sheet: Supplementary Table 1
Supplementary Table 1: Forward and reverse primers, amplicon length and PCR efficiency used for qPCR analysis
Targeting protein1	Primer sequence 5`→3`		Amplicon length (bp)	PCR efficiency (%)	Accession number	Design
	Forward	Reverse
FOXA1	GAAGATGGAAGGGCATGAGA	TGGAATTCATGGTGCTCAGA	116	106	XM_001929276.4	own design
PROX1	CAGGGCTCTGAACATGCACT	GTGATCTGCGCAACTTCCAG	78	109	NM_001128490.1	own design
RYBP	CGTCTGCACCTTCAGAAACA	GTACTGTTGGGCCACTTGCT	127	107	XM_021069217.1	own design
SAA2/HPS5	GCTGGGAGTCCACAGTCAGT	CCTTTGGGCAGCATCATAGT	157	108	XM_005661095.3.	design by Olsen et al., 2013
ACTB	CTACGTCGCCCTGGACTTC	GCAGCTCGTAGCTCTTCTCC	77	113	XM_003124280.5	own design
YWHAZ	TTGTAGGAGCCCGTAGGTCA	AGCACCTTCCGTCTTTTGCT	65	109	NM_001315726.1	own design
1FOXA1: forkhead box A1, PROX1: prospero homeobox 1, RYBP: RING1 and YY1 binding protein, SAA2: Serum Amyloid A2, ACTB: actin-β(housekeeping gene), YWHAZ: 14-3-3 protein zeta/delta (housekeeping gene).
