# Supplementary material for: The Impact of Maternal and Piglet Low Protein Diet and Their Interaction on the Porcine Liver Transcriptome around the Time of Weaning
Source: Vet Sci. 2021 Oct 14;8(10):233. doi: 10.3390/vetsci8100233 (PMC8540021; doi:10.3390/vetsci8100233)
Supplement: Supplementary file 1 [file vetsci-08-00233-s001.zip › Supplementary table 2.xlsx]

## Sheet: Supplementary Table 2
Supplementary Table 2: DEGs for the main effect of sow diet (L vs H) at 3.5 weeks of age and a FDR < 0.05
Ensembl gene ID	Gene Symbol	Average expression	log2FC	SE log2FC	p-value	FDR	Age	Effect	Description
ENSSSCG00000015963	OLA1	19.2051	1.55555	0.359062	1.47583e-05	0.0229223	3.5	MAIN SOW	Upreg. in L sow piglets
Ensembl gene ID	Gene Symbol	Average expression	log2FC	SE log2FC	p-value	FDR	Age	Effect	Description
ENSSSCG00000034253	-	19.1815	-1.91569	0.433741	1.00231e-05	0.0190272	3.5	MAIN SOW	Upreg. in H sow piglets
ENSSSCG00000015638	RHEX	6.64198	-1.7152	0.394186	1.35359e-05	0.0229223	3.5	MAIN SOW	Upreg. in H sow piglets
