# Supplementary material for: The Impact of Maternal and Piglet Low Protein Diet and Their Interaction on the Porcine Liver Transcriptome around the Time of Weaning
Source: Vet Sci. 2021 Oct 14;8(10):233. doi: 10.3390/vetsci8100233 (PMC8540021; doi:10.3390/vetsci8100233)
Supplement: Supplementary file 1 [file vetsci-08-00233-s001.zip › Supplementary table 3.xlsx]

## Sheet: Supplementary Table 3
Supplementary Table 3: DEGs for the main effect of piglet diet (L vs H) at 4.5 weeks of age and a FDR < 0.05
Ensembl gene ID	Gene Symbol	Average expression	log2FC	SE log2FC	p-value	FDR	Age	Effect	Description
ENSSSCG00000006561	SLC39A1	177.692	0.496203	0.126422	8.67436e-05	0.0480069	4.5	MAIN PIGLET	Upreg. in L piglet
Ensembl gene ID	Gene Symbol	Average expression	log2FC	SE log2FC	p-value	FDR	Age	Effect	Description
ENSSSCG00000031912	-	505.903	-0.920891	0.228026	5.37871e-05	0.0465707	4.5	MAIN PIGLET	Upreg. in H piglet
ENSSSCG00000000892	HAL	122.577	-1.32974	0.336647	7.81652e-05	0.0480069	4.5	MAIN PIGLET	Upreg. in H piglet
