# Supplementary material for: The Impact of Maternal and Piglet Low Protein Diet and Their Interaction on the Porcine Liver Transcriptome around the Time of Weaning
Source: Vet Sci. 2021 Oct 14;8(10):233. doi: 10.3390/vetsci8100233 (PMC8540021; doi:10.3390/vetsci8100233)
Supplement: Supplementary file 1 [file vetsci-08-00233-s001.zip › Supplementary table 4.xlsx]

## Sheet: Supplementary Table 4
Supplementary Table 4: Pathways for the piglet main effect (L vs H) at and FDR of < 0.1
GO ID	source	Description	p.Val	Genes	AGE	Description
KEGG:04922	KEGG	Glucagon signaling pathway	0.000799466	3	4.5	Higher in high piglet diet
KEGG:04920	KEGG	Adipocytokine signaling pathway	0.0343562	2	4.5	Higher in high piglet diet
GO:0004397	GO:MF	histidine ammonia-lyase activity	0.0499347	1	4.5	Higher in high piglet diet
GO:0043849	GO:MF	Ras palmitoyltransferase activity	0.0499347	1	4.5	Higher in low piglet diet
GO:1990829	GO:MF	C-rich single-stranded DNA binding	0.0499347	1	4.5	Higher in low piglet diet
